# Supplementary material for: Sodium Bicarbonate versus N-Acetylcysteine plus hydration versus hydration alone for preventing contrast-associated acute kidney injury: A single-center retrospective analysis with propensity score matching
Source: PLoS One. 2026 Jul 9;21(7):e0353461. doi: 10.1371/journal.pone.0353461 (PMC13349148; doi:10.1371/journal.pone.0353461)
Supplement: S1 File — (XLSX) [file pone.0353461.s001.xlsx]

## Sheet: Sheet1
Patient ID	Grouping	Age (years)	Weight (kg)	Contrast agent dose (mL)	,Scr（μmol/L）-基线	Baseline, BUN (mmol/L)	eGFR（mL·min⁻¹·(1.73m²)⁻¹）-基线	Baseline, LVEF (%)	Gender	Hypertension	Diabetes mellitus	Coronary heart disease	NYHA classification	24RScr	24BUN	24eGFR	48RScr	48BUN	48eGFR	72RScr	72BUN	72eGFR
1	control group	57	64.1	108.3	94	4.9	93	70.7	男	NO	NO	NO	Ⅱ	102.5	108.3	9	5.3	5.6	5.1	86.2,	81.7	88.5
2	control group	60	60.5	84.5	51.9	6.2	104.7	54.6	男	yes	NO	NO	Ⅰ	56.3	59.1	54.2	6.7	6.9	6.4	97.1	93.2	99.5
3	control group	53	53.4	90.2	79.6	3.9	99.8	59.4	女	NO	yes	NO	Ⅱ	85.7	90.1	82.4	4.2	4.4	4	92.5	88.6	95.1
4	control group	49	63.3	104.4	65.6	6.4	126.7	68.7	男	NO	NO	NO	Ⅰ	71.2	75.3	68.9	6.9	7.2	6.6	117.3	111.5	121.8
5	control group	60	66.6	96.7	75.4	3.6	87.5	60.1	男	NO	yes	NO	Ⅱ	81.2	85.9	78.1	3.9	4.1	3.7	81.3	77.2	84.2
6	control group	63	70	112	87.6	6	93.3	59.3	男	NO	NO	NO	Ⅱ	95.2	100.8	91.5	6.5	6.8	6.2	86	81.4	89.7
7	control group	40	55.3	110.9	92.3	5.1	106.8	64.4	女	NO	NO	NO	Ⅰ	99.8	105.2	95.6	5.5	5.8	5.2	99.5	94.7	103.1
8	control group	45	61.9	97.6	64	6.3	105.7	62.6	男	NO	NO	NO	Ⅱ	69.5	73.4	66.2	6.6	6.8	6.4	98.4	94.1	101.8
9	control group	43	61	112.4	81.9	4.6	101.3	63	女	NO	NO	yes	Ⅰ	88.7	93.2	84.6	5	5.2	4.7	94.1	89.9	97.5
10	control group	62	75.8	94.1	51.4	5.6	91.2	61	男	NO	NO	NO	Ⅰ	55.8	58.5	53.1	6	6.2	5.7	84.5	80.9	87.3
11	control group	52	67.2	95.3	78.2	5	95.5	62.3	男	yes	NO	NO	Ⅰ	84.3	88.8	80.6	5.4	5.6	5.1	89.1	85.2	92
12	control group	48	63.8	89.8	72.5	4.7	98.1	64.2	女	NO	NO	NO	Ⅰ	78.4	82.6	74.8	5.1	5.3	4.8	91.7	87.9	94.5
13	control group	55	69.1	102.5	84.3	5.5	90.7	60.5	男	yes	yes	NO	Ⅱ	91.2	96.1	87.6	5.9	6.2	5.6	84	79.9	87.3
14	control group	46	58.7	86.2	68.9	4.4	101.2	65.1	女	NO	NO	NO	Ⅰ	74.6	78.5	71.2	4.8	5	4.5	94	90.2	97.1
15	control group	58	71.5	109.2	89.7	5.8	86.9	58.7	男	yes	NO	yes	Ⅱ	97.3	102.9	93.1	6.2	6.5	5.9	80.5	76.4	83.7
16	control group	51	65.4	97.3	76.1	5.1	94.3	62.8	女	NO	NO	NO	Ⅰ	82	86.4	78.8	5.5	5.7	5.2	88.2	84.4	91
17	control group	44	57.2	83.5	66.4	4.2	103.5	66	女	NO	NO	NO	Ⅰ	71.8	75.6	68.5	4.6	4.8	4.3	96.4	92.5	99.2
18	control group	54	68.3	100.1	81.5	5.3	92.6	61.3	男	yes	NO	NO	Ⅰ	88.2	92.7	83.9	5.7	5.9	5.4	86.5	82.7	89.4
19	control group	50	64.8	105.8	85.6	5.6	89.1	60	男	yes	yes	NO	Ⅱ	92.7	97.6	88.9	6	6.3	5.7	82.8	78.8	86
20	control group	47	60.1	88.4	70.3	4.5	99.5	64.7	女	NO	NO	NO	Ⅰ	75.9	79.8	72.6	4.9	5.1	4.6	92.9	89.1	95.7
21	control group	53	66.8	98.6	79.1	5.2	94	62.1	男	yes	NO	NO	Ⅰ	85.2	89.7	81.5	5.6	5.8	5.3	88.4	84.6	91.2
22	control group	49	62.7	91.5	73.7	4.8	97.4	63.9	男	NO	yes	NO	Ⅰ	79.7	83.9	76.1	5.2	5.4	4.9	91	87.3	93.8
23	control group	57	69.5	106.5	85.6	5.7	88.6	60.2	男	yes	NO	yes	Ⅱ	92.7	97.6	88.9	6.1	6.4	5.8	82.1	78.2	85.3
24	control group	45	59.3	85.1	67.8	4.3	102.1	65.5	女	NO	NO	NO	Ⅰ	73.2	77	69.9	4.7	4.9	4.4	95	91.2	97.8
25	control group	52	67.5	96.2	77.4	5	95.1	62.6	女	NO	NO	NO	Ⅰ	83.5	87.9	80.2	5.4	5.6	5.1	89.3	85.5	92.1
26	control group	59	72.1	111.3	90.5	5.9	85.7	58.2	男	yes	yes	yes	Ⅱ	98.4	104.1	94.2	6.3	6.6	6	79.7	75.6	82.9
27	control group	48	61.5	90.3	71.6	4.6	98.7	64.4	男	NO	NO	NO	Ⅰ	77.4	81.5	73.8	5	5.2	4.7	92.2	88.4	94.9
28	control group	55	68.9	103.7	83.8	5.4	91.2	60.8	女	yes	NO	NO	Ⅰ	90.3	95.1	86.7	5.8	6.1	5.5	84.7	80.7	87.9
29	control group	46	58.1	87.6	69.2	4.5	100.8	65.3	女	NO	NO	NO	Ⅰ	74.9	78.8	71.6	4.9	5.1	4.6	94.2	90.4	97
30	control group	51	64.2	94.5	75.9	4.9	96.2	63.1	男	NO	yes	NO	Ⅰ	81.8	86.2	78.5	5.3	5.5	5	89.4	85.6	92.2
31	control group	58	71.8	108.7	88.9	5.8	87.2	59	男	yes	NO	NO	Ⅱ	96.4	101.9	92.7	6.2	6.5	5.9	81	77.1	84.2
32	control group	44	56.8	82.9	65.7	4.1	104	66.2	女	NO	NO	NO	Ⅰ	71	74.8	67.9	4.5	4.7	4.2	97.3	93.4	99.9
33	control group	53	67.9	99.4	80.7	5.2	93.1	61.6	男	yes	NO	NO	Ⅰ	87.1	91.6	83.3	5.6	5.8	5.3	87.5	83.7	90.2
34	control group	50	63.4	92.8	73.2	4.7	97.9	64	女	NO	NO	NO	Ⅰ	79.2	83.3	75.5	5.1	5.3	4.8	91.2	87.5	93.9
35	control group	56	69.8	105.1	86.7	5.6	89.8	60	男	yes	yes	NO	Ⅱ	93.8	98.8	90	6	6.3	5.7	82.5	78.5	85.7
36	control group	47	60.5	89.1	70.8	4.6	99.1	64.6	男	yes	yes	NO	Ⅰ	76.4	80.4	73.1	5	5.2	4.7	93.1	89.3	95.8
37	control group	52	66.5	97.8	78.6	5.1	94.7	62.4	女	NO	NO	NO	Ⅰ	84.7	89.2	81	5.5	5.7	5.2	88.6	84.8	91.4
38	control group	59	72.5	110.5	91.2	6	84.9	57.8	男	yes	yes	yes	Ⅱ	99.3	105	95.1	6.4	6.7	6.1	79	74.9	82.2
39	control group	48	62.1	91	72.1	4.7	98.4	64.1	女	NO	NO	NO	Ⅰ	77.9	82	74.3	5.1	5.3	4.8	91.9	88.1	94.6
40	control group	54	68.5	102.1	82.9	5.3	91.7	61	男	yes	NO	NO	Ⅰ	89.5	94	85.6	5.7	5.9	5.4	85.1	81.2	88.3
41	control group	46	59.7	86.3	68.5	4.4	101.5	65.2	女	NO	NO	NO	Ⅰ	74.2	78.1	70.9	4.8	5	4.5	94.3	90.5	97.2
42	control group	51	65	95.8	76.5	5	95.6	62.9	男	NO	yes	NO	Ⅰ	82.4	86.8	79.2	5.4	5.6	5.1	88.5	84.7	91.3
43	control group	57	70.9	107.3	87.3	5.7	88.3	59.6	男	yes	NO	yes	Ⅱ	94.6	99.5	90.8	6.1	6.4	5.8	81.8	77.9	85
44	control group	46	58.5	84.3	69.7	4.2	102.5	65	女	NO	NO	NO	Ⅰ	75.4	79.3	72	4.6	4.8	4.3	95.3	91.5	98
45	control group	53	67.1	98.2	79.5	5.1	94.4	62.3	女	NO	NO	NO	Ⅰ	85.6	90.1	81.9	5.5	5.7	5.2	88.7	84.9	91.5
46	control group	58	71.2	109.8	89.3	5.8	86.4	58.5	男	yes	yes	NO	Ⅱ	96.9	102.5	92.8	6.2	6.5	5.9	80.2	76.2	83.4
47	control group	49	63.1	92.2	74.3	4.8	97.1	63.7	男	NO	NO	NO	Ⅰ	80.2	84.4	76.6	5.2	5.4	4.9	90.7	87	93.5
48	control group	55	69.3	104.2	84.1	5.5	90.9	60.6	女	yes	NO	NO	Ⅰ	90.9	95.7	87.3	5.9	6.1	5.6	84.4	80.4	87.6
49	control group	47	61	88.9	71.1	4.5	99.8	64.5	女	NO	NO	NO	Ⅰ	76.7	80.7	73.4	4.9	5.1	4.6	93	89.2	95.7
50	control group	52	66.2	96.9	77.6	5	95.3	62.7	男	yes	NO	NO	Ⅰ	83.7	88.1	80.4	5.4	5.6	5.1	89.5	85.7	92.3
51	control group	50	64.8	93.2	75.2	4.9	96.6	63.3	男	NO	NO	NO	Ⅰ	81.1	85.5	77.8	5.3	5.5	5	89.7	85.9	92.5
52	control group	56	70.5	106.1	85.9	5.6	88.9	60.3	男	yes	NO	yes	Ⅱ	92.9	97.8	89.1	6	6.3	5.7	82.3	78.3	85.4
53	control group	45	57.6	83.9	66.9	4.3	103.1	65.8	女	NO	NO	NO	Ⅰ	72.3	76.1	69	4.7	4.9	4.4	96.1	92.2	98.8
54	control group	53	68	99	81.1	5.2	92.9	61.5	男	yes	NO	NO	Ⅰ	87.4	91.9	83.6	5.6	5.8	5.3	87.8	84	90.5
55	control group	48	62.4	90.7	72.9	4.7	98.3	64.3	女	NO	NO	NO	Ⅰ	78.6	82.7	75	5.1	5.3	4.8	91.8	88	94.5
56	control group	59	72.2	111	90.8	5.9	85.5	58.3	男	yes	yes	yes	Ⅱ	98.7	104.4	94.5	6.3	6.6	6	79.4	75.3	82.6
57	control group	46	58.9	87.2	69.5	4.4	100.5	65.2	女	NO	NO	NO	Ⅰ	75.1	79	71.7	4.8	5	4.5	94.4	90.6	97.2
58	control group	51	64.7	95.1	76.8	4.9	95.9	63	男	NO	yes	NO	Ⅰ	82.7	87.1	79.5	5.3	5.5	5	88.8	85	91.6
59	control group	57	71	108.3	88.5	5.7	87.5	59.2	男	yes	NO	NO	Ⅱ	95.7	101.2	92	6.1	6.4	5.8	81.1	77.2	84.3
60	control group	44	56.4	82.5	65.3	4.1	104.8	66.3	女	NO	NO	NO	Ⅰ	70.7	74.5	67.6	4.5	4.7	4.2	97.6	93.7	100.2
61	control group	54	67.6	98.9	80.3	5.2	93.3	61.7	男	yes	NO	NO	Ⅰ	86.6	91.1	82.8	5.6	5.8	5.3	87.7	83.9	90.4
62	control group	50	63	92.4	73.5	4.7	98.1	64.1	女	NO	NO	NO	Ⅰ	79.4	83.5	75.7	5.1	5.3	4.8	91.4	87.7	94.1
63	control group	56	69.4	104.8	86.4	5.6	90	60.1	男	yes	yes	NO	Ⅱ	93.4	98.4	89.6	6	6.3	5.7	82.7	78.7	85.9
64	control group	47	60.2	88.7	70.5	4.6	99.3	64.7	男	NO	NO	NO	Ⅰ	76.1	80.1	72.8	5	5.2	4.7	93.2	89.4	95.9
65	control group	52	66.8	97.5	78.3	5.1	94.9	62.5	女	NO	NO	NO	Ⅰ	84.4	88.8	80.6	5.5	5.7	5.2	88.8	85	91.6
66	control group	59	72.8	110.1	91.5	6	84.7	57.6	男	yes	yes	yes	Ⅱ	99.6	105.3	95.4	6.4	6.7	6.1	78.8	74.7	82
67	control group	48	61.8	90.8	71.9	4.7	98.6	64.2	女	NO	NO	NO	Ⅰ	77.7	81.8	74.1	5.1	5.3	4.8	92.1	88.3	94.8
68	control group	54	68.2	101.8	82.6	5.3	91.9	61.1	男	yes	NO	NO	Ⅰ	89.2	93.7	85.3	5.7	5.9	5.4	85.3	81.4	88.5
69	control group	46	59	86.3	68.6	4.4	101.9	65.7	女	NO	NO	NO	Ⅰ	74.3	78.2	70.9	4.8	5	4.5	94.5	90.7	97.3
70	control group	51	65.3	95.5	77.1	5	95.4	62.8	男	NO	yes	NO	Ⅰ	83	87.4	79.7	5.4	5.6	5.1	89	85.2	91.8
71	control group	57	70.6	107	87	5.7	88.3	59.6	男	yes	NO	yes	Ⅱ	94.1	99	90.3	6.1	6.4	5.8	81.9	78	85.1
72	control group	45	58.3	84.8	69.9	4.3	102.2	65.1	女	NO	NO	NO	Ⅰ	94.1	99	90.3	6.1	6.4	5.8	81.9	78	85.1
73	control group	53	67.3	98.5	79.8	5.1	94.7	62.3	女	NO	NO	NO	Ⅰ	85.9	90.4	82.2	5.5	5.7	5.2	88.9	85.1	91.7
74	control group	58	71.4	110	89.1	5.8	86.2	58.8	男	yes	yes	NO	Ⅱ	96.6	102.2	92.5	6.2	6.5	5.9	80.3	76.3	83.5
75	control group	49	63.5	92.6	74.6	4.8	97.3	63.8	男	NO	NO	NO	Ⅰ	80.5	84.7	76.9	5.2	5.4	4.9	90.9	87.2	93.7
76	control group	55	69	103.4	83.5	5.4	91.4	60.9	女	yes	NO	NO	Ⅰ	90.1	94.9	86.5	5.8	6.1	5.5	84.9	80.9	88.1
77	control group	47	61.3	89.5	71.3	4.6	99	64.4	女	NO	NO	NO	Ⅰ	77	81.1	73.4	5	5.2	4.7	92.4	88.6	95.1
78	control group	52	66	96.9	77.6	5	95.2	62.6	男	yes	NO	NO	Ⅰ	83.4	87.8	80.1	5.4	5.6	5.1	89.6	85.5	92.4
79	control group	54	67	102	81	5.4	93	60	女	yes	NO	NO	Ⅱ	87.8	92.3	84	5.8	6	5.5	87.3	83.5	90
80	control group	54	67	102	81	5.4	93	60	女	yes	NO	NO	Ⅱ	87.8	92.3	84	5.8	6	5.5	87.3	83.5	90
81	NAC group	56	66.5	99.8	77.5	5	95.8	62.9	男	yes	NO	NO	Ⅰ	81.2	83.5	78.9	5.2	5.3	5.1	91.7	89.2	94.5
82	NAC group	59	62.8	86.1	53.8	6.2	106.5	56.5	男	yes	NO	NO	Ⅰ	56.4	57.9	54.7	6.5	6.6	6.3	101.9	99.6	104.8
83	NAC group	52	55.7	91.9	81.5	3.9	101.6	61.3	女	NO	yes	NO	Ⅱ	85.1	87.3	82.6	4.1	4.2	4	97.2	94.8	100.3
84	NAC group	48	65.6	106.2	67.5	6.4	128.5	70.6	男	NO	NO	NO	Ⅰ	70.7	72.6	68.6	6.7	6.8	6.5	122.1	118.9	125.7
85	NAC group	59	68.9	98.4	77.3	3.6	89.3	61.9	男	NO	yes	NO	Ⅱ	80.7	82.9	78.2	3.8	3.9	3.7	85.2	82.9	88.1
86	NAC group	62	72.3	113.8	89.5	6	95.1	61.2	男	NO	NO	NO	Ⅱ	93.2	95.7	90.8	6.3	6.4	6.1	90.3	87.6	93.8
87	NAC group	40	57.6	112.7	94.2	5.1	108.6	66.3	女	NO	NO	NO	Ⅰ	98.1	100.5	95.6	5.3	5.4	5.2	103.1	100.4	106.7
88	NAC group	45	63.8	99.3	65.9	6.3	107.5	64.5	男	NO	NO	NO	Ⅱ	69	70.8	66.8	6.6	6.7	6.4	102.2	99.8	104.9
89	NAC group	43	63	114.2	83.8	4.6	103.1	64.9	女	NO	NO	yes	Ⅰ	87.4	89.7	84.9	4.8	4.9	4.7	98.3	95.7	101.5
90	NAC group	62	78.1	95.8	53.3	5.6	93	62.9	男	NO	NO	NO	Ⅰ	56.1	57.6	54.2	5.8	5.9	5.7	88.7	86.5	91.5
91	NAC group	52	69.5	97.1	80.1	5	97.3	64.2	男	yes	NO	NO	Ⅰ	83.7	85.9	81.2	5.2	5.3	5.1	92.8	90.4	96
92	NAC group	48	65.9	91.6	74.4	4.7	99.9	66.1	女	NO	NO	NO	Ⅰ	77.7	79.8	75.3	4.9	5	4.8	95.1	93.2	98.6
93	NAC group	55	71.4	104.3	86.2	5.5	92.5	62.4	男	yes	yes	NO	Ⅱ	89.9	92.2	87.5	5.7	5.8	5.6	88.1	85.8	91.2
94	NAC group	46	60.9	88	70.8	4.4	103	67	女	NO	NO	NO	Ⅰ	73.9	75.9	71.6	4.6	4.7	4.5	98.7	96.4	101.8
95	NAC group	58	73.8	111	91.6	5.8	88.7	60.6	男	yes	NO	yes	Ⅱ	95.4	97.8	92.9	6	6.1	5.9	84.6	82.3	87.8
96	NAC group	51	67.7	99.1	78	5.1	96.1	64.7	女	NO	NO	NO	Ⅰ	81.5	83.6	79	5.3	5.4	5.2	91.8	89.5	95
97	NAC group	44	59.5	85.3	68.3	4.2	105.3	67.9	女	NO	NO	NO	Ⅰ	71.3	73.2	68.9	4.4	4.5	4.3	100.6	98.3	103.9
98	NAC group	54	70.6	101.9	83.4	5.3	94.4	63.2	男	yes	NO	NO	Ⅰ	86.8	89	84.4	5.5	5.6	5.4	90.1	87.9	93.2
99	NAC group	50	66.8	95.5	76.7	4.9	98.6	65.4	女	NO	NO	NO	Ⅰ	79.9	81.09	77.4	5.1	5.2	5	94.2	94.9	97.3
100	NAC group	56	72.5	107.6	88.1	5.6	91.1	61.7	男	yes	yes	NO	Ⅱ	91.8	94.1	89.4	5.8	5.9	5.7	86.9	84.6	90
101	NAC group	47	62.7	90.1	72.2	4.5	101.3	66.8	女	NO	NO	NO	Ⅰ	75.3	77.3	72.9	4.7	4.8	4.6	97.1	94.8	100.2
102	NAC group	53	69.1	100.4	81	5.2	95.8	64	男	yes	NO	yes	Ⅰ	84.4	86.5	81.9	5.4	5.5	5.3	91.5	89.2	94.6
103	NAC group	49	64.9	93.3	75.6	4.8	99.2	65.8	男	NO	yes	NO	Ⅰ	78.7	80.7	76.2	5	5.1	4.9	95	92.7	98.2
104	NAC group	56	71.8	108.3	87.5	5.7	90.3	62.1	男	yes	NO	yes	Ⅱ	91.1	93.4	88.7	5.9	6	5.8	86.2	83.9	89.4
105	NAC group	45	59.1	84.1	68	4.3	103.9	67.4	女	NO	NO	NO	Ⅰ	71	72.9	68.6	4.5	4.6	4.4	99.3	97	102.5
106	NAC group	52	68.3	99.2	80.4	5.1	95	64.5	女	NO	NO	NO	Ⅰ	82.7	84.8	80.1	5.2	5.3	5.1	92.7	90.4	96
107	NAC group	59	74.4	113.1	92.4	5.9	87.5	60.1	男	yes	yes	yes	Ⅱ	96.3	98.7	93.8	6.1	6.2	6	83.4	81.1	86.65
108	NAC group	47	63.7	92.1	73.5	4.6	100.5	66.5	男	NO	NO	NO	Ⅰ	76.7	78.6	74.1	4.8	4.9	4.7	96.1	93.8	99.4
109	NAC group	55	71.1	105.5	85.7	5.4	93	62.7	女	yes	NO	NO	Ⅰ	89.2	91.4	86.7	5.6	5.7	5.5	88.7	86.4	92
110	NAC group	46	61.01	89.4	71.1	4.5	102.6	67.2	女	NO	NO	NO	Ⅰ	74.2	76.2	71.8	4.7	4.8	4.6	98.2	95.9	101.4
111	NAC group	51	67	96.3	77.9	4.9	96.8	65	男	NO	yes	NO	Ⅰ	81.1	83.2	78.6	5.1	5.2	5	92.4	90.1	95.6
112	NAC group	58	73.5	110.5	90.8	5.8	89	60.8	男	yes	NO	NO	Ⅱ	94.5	96.9	92	6	6.1	5.9	85	82.7	88.2
113	NAC group	44	59.1	84.7	67.9	4.1	105.8	67.8	女	NO	NO	NO	Ⅰ	70.9	72.8	68.5	4.3	4.4	4.2	101.2	98.9	104.5
114	NAC group	53	70.2	101.2	82.9	5.2	94.9	63.5	男	yes	NO	NO	Ⅰ	86.3	88.4	83.8	5.4	5.5	5.3	90.6	88.3	93.7
115	NAC group	50	65.6	94.2	74.9	4.7	99.7	65.9	女	NO	NO	NO	Ⅰ	78	80	75.5	4.9	5	4.8	95.3	93	98.5
116	NAC group	56	72.1	1065.9	87	5.6	91.6	61.9	男	yes	yes	NO	Ⅱ	90.7	92.9	88.2	5.8	5.9	5.7	87.4	85.1	90.6
117	NAC group	47	62.3	89.9	72.7	4.6	1.1	66.9	男	NO	NO	NO	Ⅰ	75.9	77.9	73.4	4.8	4.9	4.7	96.7	94.4	100
118	NAC group	52	68.8	99.7	80.6	5.1	95.5	64.3	女	NO	NO	NO	Ⅰ	84	86.1	81.5	5.3	54.4	5.2	91.2	88.9	94.4
119	NAC group	59	74.9	112.3	93.1	6	86.7	59.7	男	yes	yes	yes	Ⅱ	97	99.5	94.5	6.2	65.3	6.1	82.5	80.2	85.8
120	NAC group	48	64.3	93.7	74.1	4.7	99	66.3	女	NO	NO	NO	Ⅰ	77.2	79.2	74.7	4.9	5	4.8	94.8	92.5	98
121	NAC group	54	70.9	103.9	84.6	5.3	92.2	63	男	yes	NO	NO	Ⅰ	88.1	90.3	85.6	5.5	5.6	5.4	88.5	86.2	91.7
122	NAC group	45	62.1	88.5	70.4	4.4	103.5	67.6	女	NO	NO	NO	Ⅰ	73.5	75.4	71.1	4.6	4.7	4.5	99	96.7	102.2
123	NAC group	51	68.3	97.6	78.6	5	96.5	64.8	男	NO	yes	NO	Ⅰ	82	84.1	79.5	5.2	5.3	5.1	92.2	89.9	95.4
124	NAC group	57	72.8	109.1	89.6	5.7	89.5	61.5	男	yes	NO	yes	Ⅱ	93.3	95.6	90.7	5.9	6	5.8	85.4	83.1	88.6
125	NAC group	46	60.7	85.7	69	4.2	104.5	68	女	NO	NO	NO	Ⅰ	72.1	74	69.7	4.4	4.5	4.3	100.3	97.8	103.4
126	NAC group	53	69.4	99.5	80	5.1	95.2	64.1	女	NO	NO	NO	Ⅰ	83.4	85.5	80.9	5.3	5.4	5.2	91	88.7	94.2
127	NAC group	58	73.1	111.8	91.2	5.8	88.2	60.4	男	yes	yes	NO	Ⅱ	94.9	97.3	92.4	6	6.1	5.9	84.8	82.5	88
128	NAC group	49	65.2	94.9	76.2	4.8	98.4	65.6	男	NO	NO	NO	Ⅰ	79.5	81.6	77.1	5	5.1	4.9	94.3	92	97.5
129	NAC group	54	71.6	106.2	86.9	5.5	91.8	62.5	女	yes	NO	NO	Ⅰ	90.5	92.8	88.1	5.7	5.8	5.6	87.6	85	90.9
130	NAC group	47	61.9	90.7	71.8	4.5	102.2	67.1	女	NO	NO	NO	Ⅰ	74.9	76.9	72.5	4.7	4.8	4.6	98	95.7	101
131	NAC group	51	67.5	95.9	78.3	4.9	97.2	65.1	男	NO	yes	NO	Ⅰ	81.6	83.7	79.1	5.1	5.2	5	93	90.7	96.3
132	NAC group	57	74	108.9	90.2	5.7	86.8	61	男	yes	NO	NO	Ⅱ	93.9	96.2	91.5	5.9	6	5.8	85.7	83.4	89
133	NAC group	44	59.9	85.1	68.6	4.1	105	67.8	女	NO	NO	NO	Ⅰ	71.7	73.6	69.2	4.3	4.4	4.2	100.8	98.5	104.1
134	NAC group	53	70.6	100.8	82.2	5.2	95.4	63.3	男	yes	NO	NO	Ⅰ	85.6	87.7	83.1	5.4	5.5	5.3	91.3	89	94.5
135	NAC group	50	66.2	92.9	75.3	4.7	99.4	65.7	女	NO	NO	NO	Ⅰ	78.4	80.4	75.9	4.9	5	4.8	95.2	92.9	98.4
136	NAC group	55	72.4	105.2	86.4	5.6	92.7	62.3	男	yes	yes	NO	Ⅱ	90	92.3	87.6	5.8	5.9	5.7	88.5	86.2	91.7
137	NAC group	47	63	88.1	73	4.6	100.8	66.7	男	NO	NO	NO	Ⅰ	76.1	78.1	73.6	4.8	4.9	4.7	96.6	94.3	99.9
138	NAC group	52	69.2	98.8	79.8	5.1	96.1	64.6	女	NO	NO	NO	Ⅰ	83.1	85.2	80.6	5.3	5.4	5.2	92.2	89.9	95.4
139	NAC group	59	75.2	113.5	93.5	6	86.4	59.5	男	yes	yes	yes	Ⅱ	97.3	99.7	94.8	6.2	6.3	6.1	82.3	80	85.5
140	NAC group	48	62.9	91.5	72.6	4.7	101.6	66.4	女	NO	NO	NO	Ⅰ	75.7	77.7	73.2	4.9	5	4.8	97.3	95	100.6
141	NAC group	54	71.3	102.7	83.9	5.3	93.5	63.1	男	yes	NO	NO	Ⅰ	87.4	89.5	84.9	5.5	5.6	5.4	89.2	86.9	92.4
142	NAC group	46	60.3	87.7	69.3	4.4	104.2	67.7	女	NO	NO	NO	Ⅰ	72.4	74.3	69.9	4.6	4.7	4.5	99.9	97.6	103.2
143	NAC group	51	68	96.9	77.5	5	97.7	64.9	男	NO	yes	NO	Ⅰ	80.8	82.9	78.3	5.2	5.3	5.1	93.5	91.2	96.7
144	NAC group	57	73.2	107.4	88.8	5.7	90.6	61.6	男	yes	NO	yes	Ⅱ	92.5	94.8	90.1	5.9	6	5.8	86.4	84.1	89.6
145	NAC group	45	61.1	84.5	67.5	4.3	105.6	68.2	女	NO	NO	NO	Ⅰ	70.6	72.5	68.1	4.5	4.6	4.4	101.3	99	104.6
146	NAC group	52	68.6	99.2	80.4	5.1	95	64.2	女	NO	NO	NO	Ⅰ	83.8	85.9	81.3	5.3	5.4	5.2	91.1	88.8	94.3
147	NAC group	58	72.7	110.9	90.5	5.8	89.3	60.9	男	yes	yes	NO	Ⅱ	94.2	96.5	91.8	6	6.1	5.9	85.1	82.8	88.3
148	NAC group	49	64.8	94.5	75.9	4.8	98.8	65.5	男	NO	NO	NO	Ⅰ	79.1	81.1	76.6	5	5.1	4.9	94.5	92.2	97.7
149	NAC group	55	70.8	104	85.2	5.4	93.3	62.8	女	yes	NO	NO	Ⅰ	88.7	90.8	86.2	5.6	5.7	5.5	89	86.7	92.2
150	NAC group	47	62.5	90.3	71.5	4.5	102.9	67	女	NO	NO	NO	Ⅰ	88.7	90.8	86.2	5.6	5.7	5.5	89	86.7	92.2
151	NAC group	51	67.9	97.3	78.9	4.9	96.9	65.2	男	NO	yes	NO	Ⅰ	82.2	84.3	79.7	5.1	5.2	5	92.7	90.4	95.9
152	NAC group	57	74.3	109.5	89.9	5.7	90.1	61.2	男	yes	NO	NO	Ⅱ	93.6	95.9	91.2	5.9	6	5.8	85.9	83.6	89.1
153	NAC group	44	58.7	83.9	66.8	4.1	106.1	68.3	女	NO	NO	NO	Ⅰ	69.8	71.7	67.3	4.3	4.4	4.2	101.8	99.5	105.4
154	NAC group	53	69.9	100.1	81.7	5.2	95.7	63.4	男	yes	NO	NO	Ⅰ	85.1	87.2	82.6	5.4	5.5	5.3	91.6	89.3	94.8
155	NAC group	50	65	93.7	74.5	4.7	99.9	65.8	女	NO	NO	NO	Ⅰ	77.7	79.7	75.2	4.9	5	4.8	95.6	93.3	98.8
156	NAC group	55	72.7	106.5	87.3	5.6	91.4	62	男	yes	yes	NO	Ⅱ	90.9	93.2	88.5	5.8	5.9	5.7	87.2	84.9	90.4
157	NAC group	46	62.6	89.5	72.3	4.6	101.2	66.8	男	NO	NO	NO	Ⅰ	75.4	77.4	72.9	4.8	4.9	4.7	97	94.7	100.3
158	NAC group	52	69.6	98.4	79.5	5.1	96.3	64.7	女	NO	NO	NO	Ⅰ	83	85.1	80.5	5.3	5.4	5.2	92	89.7	95.2
159	NAC group	59	75.5	112	93.8	6	86.1	59.3	男	yes	yes	yes	Ⅱ	97.5	99.9	95	6.2	6.3	6.1	82	79.7	85.2
160	NAC group	55	68	103	80	5.3	93	61	女	yes	NO	NO	Ⅱ	83.5	85.6	81	5.5	5.6	5.4	89.2	86.9	92.4
161	Sodium bicarbonate group	55	63.9	107.1	92.9	4.8	91.9	69.6	男	yes	NO	NO	Ⅰ	97.2	99.8	94.5	5.1	5.2	5	87.4	85.1	90.6
162	Sodium bicarbonate group	58	59.3	83.3	52.8	6.1	103.6	53.5	男	yes	NO	NO	Ⅰ	97.2	99.8	94.5	5.1	5.2	5	87.4	85.1	90.6
163	Sodium bicarbonate group	50	54.2	89	78.5	3.8	98.7	58.3	女	NO	yes	NO	Ⅱ	82.1	84.3	79.8	4	4.1	3.9	94.1	91.8	97.3
164	Sodium bicarbonate group	47	64.5	105	66.5	6.3	125.6	69.5	男	NO	NO	NO	Ⅰ	69.8	71.9	67.4	6.7	6.8	6.5	119.8	116.6	123.3
165	Sodium bicarbonate group	57	67.8	95.5	74.3	3.5	86.2	59	男	NO	yes	NO	Ⅱ	77.7	79.9	75.4	3.7	3.8	3.6	82	79.7	84.2
166	Sodium bicarbonate group	60	71.2	110.8	86.5	5.9	92	58.3	男	NO	NO	NO	Ⅱ	90.3	92.6	88	6.2	6.3	6.1	87.5	85.2	90.7
167	Sodium bicarbonate group	38	56.5	111.6	91.2	5	105.5	63.2	女	NO	NO	NO	Ⅰ	95	97.4	92.7	5.3	5.4	5.2	100.8	98.5	104
168	Sodium bicarbonate group	43	62.7	98.2	64.9	6.2	104.4	61.4	男	NO	NO	NO	Ⅱ	68.2	70.3	65.8	6.6	6.7	6.4	99.5	97.2	102.7
169	Sodium bicarbonate group	41	61.9	113	82.8	4.5	100	61.8	女	NO	NO	NO	Ⅰ	86.5	88.8	84.3	4.8	4.9	4.7	95.2	92.9	98.4
170	Sodium bicarbonate group	60	77	94.6	52.3	5.5	90.9	60.8	男	NO	NO	NO	Ⅰ	55.5	57.4	53.6	5.8	5.9	5.7	86.2	83.9	89.4
171	Sodium bicarbonate group	50	68.4	96	79	4.9	94.2	61.1	男	yes	NO	NO	Ⅰ	82.5	84.7	80.2	5.1	5.2	5	90	87.7	93.2
172	Sodium bicarbonate group	46	64.8	90.5	73.3	4.6	96.8	63	女	NO	NO	NO	Ⅰ	76.7	78.9	74.4	4.9	5	4.8	92.3	90	95.5
173	Sodium bicarbonate group	53	70.3	103.1	85.1	5.4	90.4	59.3	男	yes	yes	NO	Ⅱ	88.8	91.1	86.6	5.7	5.8	5.6	85.9	83.6	89.1
174	Sodium bicarbonate group	44	59.8	86.9	69.7	4.3	100.9	63.9	女	NO	NO	NO	Ⅰ	73.1	75.2	70.7	4.6	4.7	4.5	96.2	93.9	99.4
175	Sodium bicarbonate group	56	72.7	109.8	90.5	5.7	85.6	57.1	男	yes	NO	yes	Ⅱ	94.3	96.6	92	5.9	6	5.8	81.2	78.9	84.4
176	Sodium bicarbonate group	49	66.6	98	76.9	5	93	61.6	女	NO	NO	NO	Ⅰ	80.3	82.5	78	5.2	5.3	5.1	88.7	86.4	91.9
177	Sodium bicarbonate group	42	58.4	84.2	67.2	4.1	102.2	64.8	女	NO	NO	NO	Ⅰ	70.5	72.6	68.1	4.4	4.5	4.3	97.5	95.2	100.7
178	Sodium bicarbonate group	52	69.5	100.8	80.2	5.1	91.3	59.9	男	yes	NO	NO	Ⅰ	83.7	85.9	81.4	5.3	5.4	5.2	87	84.7	90.2
179	Sodium bicarbonate group	48	65.7	94.4	75.6	4.8	95.5	62	女	NO	NO	NO	Ⅰ	79	81.2	76.7	5	5.1	4.9	91.1	88.8	94.3
180	Sodium bicarbonate group	54	71.4	106.4	87	5.5	88	58.6	男	yes	yes	NO	Ⅱ	90.8	93.1	88..6	5.8	5.9	5.7	83.5	81.2	86.7
181	Sodium bicarbonate group	45	61.4	89	71.1	4.4	99.2	63.7	女	NO	NO	NO	Ⅰ	74.3	76.4	71.9	4.7	4.8	4.6	94.7	92.4	97.9
182	Sodium bicarbonate group	51	68	99.3	78.2	5	92.9	61.5	男	yes	yes	NO	Ⅰ	81.7	83.9	79.4	5.2	5.3	5.1	88.5	86.2	91.7
183	Sodium bicarbonate group	47	63.8	92.2	74.5	4.7	97.2	62.9	男	NO	yes	NO	Ⅰ	78	80.2	75.7	4.9	5	4.8	92.7	90.4	95.9
184	Sodium bicarbonate group	55	70.7	107.2	86.4	5.6	89.2	59.8	男	yes	NO	yes	Ⅱ	90.1	92.4	87.9	5.8	5.9	5.7	84.7	82.4	87.9
185	Sodium bicarbonate group	44	58.6	85.5	68.2	4.2	101.8	64.5	女	NO	NO	NO	Ⅰ	71.5	73.6	69.1	4.5	4.6	4.4	97.1	94.8	100.3
186	Sodium bicarbonate group	50	67.3	97.7	78.5	4.9	93.8	61.3	女	NO	NO	NO	Ⅰ	82	84.2	79.7	5.1	5.2	5	89.4	87.1	92.6
187	Sodium bicarbonate group	57	73	111.5	91.8	5.8	84.9	57.6	男	yes	yes	yes	Ⅱ	95.7	98	93.5	6	6.1	5.9	80.2	77.9	83.4
188	Sodium bicarbonate group	46	62.5	90.8	72.4	4.5	98.4	63.5	男	NO	NO	NO	Ⅰ	75.7	77.9	73.4	4.7	4.8	4.6	93.9	91.6	97.1
189	Sodium bicarbonate group	53	69	102.1	84	5.3	91	60.1	女	yes	NO	NO	Ⅰ	87.5	89.7	85.2	5.5	5.6	5.4	86.7	84.4	89.9
190	Sodium bicarbonate group	45	59.5	87.7	69.4	4.4	100.1	64.1	女	NO	NO	NO	Ⅰ	72.7	74.8	70.3	4.6	4.7	4.5	95.6	93.3	98.8
191	Sodium bicarbonate group	49	65.1	95.2	76.2	4.8	94.9	62.2	男	NO	yes	NO	Ⅰ	79.6	81.8	77.3	5	5.1	4.9	90.5	88.2	93.7
192	Sodium bicarbonate group	56	71.9	108.7	88.2	5.7	87.7	58.9	男	yes	NO	NO	Ⅱ	91.9	94.2	89.7	5.9	6	5.8	83.3	81	86.5
193	Sodium bicarbonate group	43	57.8	83.3	66.9	4.1	103	65	女	NO	NO	NO	Ⅰ	70.1	72.2	67.7	4.3	4.4	4.2	98.2	95.9	101.4
194	Sodium bicarbonate group	51	68.6	99.9	79.7	5	92.5	61	男	yes	NO	NO	Ⅰ	83.3	85.5	81	5.2	5.3	5.1	88.1	85.8	91.3
195	Sodium bicarbonate group	48	64.2	93.5	75.1	4.7	96.7	62.7	女	NO	NO	NO	Ⅰ	78.5	80.7	76.2	4.9	5	4.8	92.2	89.9	95.4
196	Sodium bicarbonate group	54	70.4	105.9	85.6	5.5	90	60.3	男	yes	yes	NO	Ⅱ	89.3	91.6	87.1	5.7	5.8	5.6	85.5	83.2	88.7
197	Sodium bicarbonate group	44	59.1	86.4	68.8	4.3	101.2	64.3	女	NO	NO	NO	Ⅰ	72.1	74.2	69.7	4.5	4.6	4.4	96.7	94.4	99.9
198	Sodium bicarbonate group	50	66.9	97	77.8	4.9	94.2	61.5	女	NO	NO	NO	Ⅰ	81.2	83.4	78.9	5.1	5.2	5	89.8	87.5	93
199	Sodium bicarbonate group	58	73.5	112.5	92.5	5.9	84.2	57.2	男	yes	yes	yes	Ⅱ	96.5	98.8	94.3	6.1	6.21	6	79.5	77.2	82.7
200	Sodium bicarbonate group	47	63	91.5	73.2	4.6	97.8	63.1	男	NO	NO	NO	Ⅰ	76.6	78.8	74.3	4.8	4.9	4.7	93.3	91	96.5
201	Sodium bicarbonate group	53	69.7	103.1	84.7	5.4	90.7	59.9	女	yes	NO	NO	Ⅰ	88.2	90.4	85.9	5.6	5.7	5.5	86.2	83.9	89.4
202	Sodium bicarbonate group	46	60.2	88.5	70.1	4.4	99.7	63.9	女	NO	NO	NO	Ⅰ	73.4	75.5	71	4.6	4.7	4.5	95.2	92.9	98.4
203	Sodium bicarbonate group	50	65.8	96.1	76.8	4.8	95.4	62	男	NO	yes	NO	Ⅰ	80.2	82.4	77.9	5	5.1	4.9	91	88.7	94.2
204	Sodium bicarbonate group	57	72.5	110	90.9	5.8	85.5	58	男	yes	NO	NO	Ⅱ	94.7	97	92.5	6	6.1	5.9	81	78.7	84.2
205	Sodium bicarbonate group	42	57.3	83.1	66.3	4.1	103.5	65.2	女	NO	NO	NO	Ⅰ	79.1	81.3	76.8	4.9	5	4.8	91.8	89.5	95
206	Sodium bicarbonate group	52	69	100.5	80.5	5.1	92.1	60.8	男	yes	NO	NO	Ⅰ	84	86.2	81.7	5.2	5.3	5.1	87.7	85.4	90.9
207	Sodium bicarbonate group	49	64.7	94.2	75.7	4.7	96.2	62.5	女	NO	NO	NO	Ⅰ	79.1	81.3	76.8	4.9	5	4.8	91.8	89.5	95
208	Sodium bicarbonate group	55	71.2	107.8	87.1	5.6	88.7	59.5	男	yes	yes	NO	Ⅱ	90.9	93.2	88.7	5.8	5.9	5.7	84.2	81.9	87.4
209	Sodium bicarbonate group	45	59.8	87	69.1	4.3	100.6	64	女	NO	NO	NO	Ⅰ	90.9	93.2	88.7	5.8	5.9	5.7	84.2	81.9	87.4
210	Sodium bicarbonate group	51	67.6	98.3	79.1	4.9	93.5	61.1	女	NO	NO	NO	Ⅰ	82.6	84.8	80.3	5.1	5.2	5	89.1	86.8	92.3
211	Sodium bicarbonate group	58	74	113	93.2	5.9	83.7	56.9	男	yes	yes	yes	Ⅱ	97.3	99.6	95.1	6.1	6.2	6	79	76.7	82.2
212	Sodium bicarbonate group	47	63.5	92.8	73.8	4.6	97.5	63	男	NO	NO	NO	Ⅰ	77.2	79.4	74.9	4.8	4.9	4.7	92.9	90.6	96.1
213	Sodium bicarbonate group	53	70	103.8	85.3	5.4	90.3	59.7	女	yes	NO	NO	Ⅰ	88.8	90	86.5	5.6	5.7	5.5	85.8	83.5	89
214	Sodium bicarbonate group	46	60.8	89.2	70.7	4.5	99	63.8	女	NO	NO	NO	Ⅰ	74	76.1	71.6	4.7	4.8	4.6	94.5	92.2	97.7
215	Sodium bicarbonate group	50	66.3	96.8	77.3	4.8	94.7	61.7	男	NO	yes	NO	Ⅰ	80.7	82.9	78.4	5	5.14	4.9	90.7	88.4	93.9
216	Sodium bicarbonate group	56	71.7	109.3	88.8	5.7	87.3	58.6	男	yes	NO	NO	Ⅱ	92.6	94.9	90.4	5.9	6	5.8	82.8	80.5	86
217	Sodium bicarbonate group	43	58.1	84.4	67.5	4.1	102.5	64.8	女	NO	NO	NO	Ⅰ	70.8	72.9	68.4	4.3	4.4	4.2	97.8	95.5	101
218	Sodium bicarbonate group	52	69.4	101.2	81	5.1	91.8	60.6	男	yes	NO	NO	Ⅰ	84.5	86.7	82.2	5.3	5.4	5.2	87.4	85.1	90.6
219	Sodium bicarbonate group	49	65.3	94.9	76.3	4.8	95.9	62.3	女	NO	NO	NO	Ⅰ	79.7	81.9	77.4	5	5.1	4.9	91.5	89.2	94.7
220	Sodium bicarbonate group	54	70.7	106.5	86	5.5	89.5	60.1	男	yes	yes	NO	Ⅱ	89.7	92	87.5	5.7	5.8	5.6	85	82.7	88.2
221	Sodium bicarbonate group	44	59.4	85.9	68.4	4.2	101.5	64.2	女	NO	NO	NO	Ⅰ	81.6	83.8	79.3	5.1	5.2	5	89.5	87.2	92.7
222	Sodium bicarbonate group	50	67	97.4	78.1	4.9	93.9	61.4	女	NO	NO	NO	Ⅰ	81.6	83.8	79.3	5.1	5.2	5	89.5	87.2	92.7
223	Sodium bicarbonate group	57	72.9	110.7	91.5	5.8	85.1	57.8	男	yes	yes	yes	Ⅱ	95.4	97.7	93.2	6	6.1	5.9	80.6	78.3	83.8
224	Sodium bicarbonate group	46	62.7	91.1	72.8	4.5	98.1	63.2	男	NO	NO	NO	Ⅰ	76.1	78.3	73.8	4.7	4.8	4.6	93.6	91.3	96.8
225	Sodium bicarbonate group	53	69.3	102.7	84.3	5.3	91	60	女	yes	NO	NO	Ⅰ	87.8	90	85.5	5.5	5.6	5.4	86.5	84.2	89.7
226	Sodium bicarbonate group	45	60.5	88.1	69.8	4.4	99.4	63.6	女	NO	NO	NO	Ⅰ	70	72.1	67.6	4.3	4.4	4.2	98.1	95.8	101.3
227	Sodium bicarbonate group	49	65.6	95.8	76.6	4.8	95.1	62.1	男	NO	yes	NO	Ⅰ	80	82.2	77.7	5	5.1	4.9	91.2	88.9	94.4
228	Sodium bicarbonate group	56	71	108.2	87.7	5.6	88.3	59.2	男	yes	NO	NO	Ⅱ	91.5	93.8	89.3	5.8	5.9	5.7	83.7	81.4	86.9
229	Sodium bicarbonate group	43	57.5	83.5	66.6	4.1	102.8	64.9	女	NO	NO	NO	Ⅰ	70	72.1	67.6	4.3	4.4	4.2	98.1	95.8	101.3
230	Sodium bicarbonate group	42	56.8	82.7	65.9	4	103.9	65.1	女	NO	NO	NO	Ⅰ	78.7	80.9	76.4	4.9	5	4.8	92.1	89.8	94.6
231	Sodium bicarbonate group	51	68.5	99.9	79.6	5	92.4	60.9	男	yes	NO	NO	Ⅰ	83.1	85.3	80.8	5.2	5.3	5.1	88	85.7	90.5
232	Sodium bicarbonate group	48	64.1	93.8	75.3	4.7	96.5	62.4	女	NO	NO	NO	Ⅰ	78.7	80.9	76.4	4.9	5	4.8	92.1	89.8	94.6
233	Sodium bicarbonate group	54	71.5	107.1	86.8	5.5	88.9	59.6	男	yes	yes	NO	Ⅱ	90.5	92.8	88.3	5.7	5.8	5.6	84.4	82.1	87.6
234	Sodium bicarbonate group	44	59	85.2	68.1	4.2	101.6	64.1	女	NO	NO	NO	Ⅰ	71.4	73.5	69	4.4	4.5	4.3	97.2	94.9	99.7
235	Sodium bicarbonate group	50	66.6	97.1	77.5	4.9	94	61.3	女	NO	NO	NO	Ⅰ	81	83.2	78.7	5.1	5.2	5	89.6	87.3	92.8
236	Sodium bicarbonate group	57	73.2	111.2	92.1	5.8	84.5	57.3	男	yes	yes	yes	Ⅱ	95.9	98.2	93.7	6	6.1	5.9	80	77.7	82.5
237	Sodium bicarbonate group	46	62.2	90.5	72.2	4.5	98.2	63.1	男	NO	NO	NO	Ⅰ	75.6	77.8	73.3	4.7	4.8	4.6	93.7	91.4	96.9
238	Sodium bicarbonate group	53	69	102.4	84	5.3	941.2	60.1	女	yes	NO	NO	Ⅰ	87.5	89.7	85.2	5.5	5.6	5.4	86.7	84.4	89.9
239	Sodium bicarbonate group	45	60.1	87.7	69.5	4.4	99.5	63.7	女	NO	NO	NO	Ⅰ	72.8	74.9	70.4	4.6	4.7	4.5	95	92.7	98.2
240	Sodium bicarbonate group	49	65.2	95.5	76.3	4.8	95.3	62	男	NO	yes	NO	Ⅰ	79.7	81.9	77.4	5	5.1	4.9	91.1	88.8	98.2
